# Supplementary material for: Fecal Microbiota of Diarrhea-Predominant Irritable Bowel Syndrome Patients Causes Hepatic Inflammation of Germ-Free Rats and Berberine Reverses It Partially
Source: Biomed Res Int. 2019 Apr 3;2019:4530203. doi: 10.1155/2019/4530203 (PMC6470425; doi:10.1155/2019/4530203)
Supplement: Supplementary Materials — and Methods: histology and immunohistochemistry staining of KCs and assay of short-chain fatty acids. Supplementary Figure S1: flowchart of animal experiment. Supplementary Figure S2: inflammatory factor and serum biochemical parameters of the liver after BBR intervention. Supplementary Table S1: hepatic pathology measurements. Supplementary Table S2: clinical measurements. Supplementary Table S3: different abundance in phylum level of GH group and GI group. Supplementary Table S4: quantification of fecal SCFAs. Supplementary Tables S5 and S6: GI/GH group significant different quantified identification filtering negative ions and positive ions, respectively. Supplementary Table S7: different abundance in phylum level of GIB group and GIV group. [file 4530203.f1.zip]

Archive with 12 entries (11 files):
- s/
- s/supplementary figure S1.pdf
- s/supplementary figure S2.pdf
- s/Supplementary Figures.docx
- s/Supplementary Materials and Methods.docx
- s/Supplementary Table S1.xlsx
- s/Supplementary Table S2.xlsx
- s/Supplementary Table S3.xlsx
- s/Supplementary Table S4.xlsx
- s/Supplementary Table S5.xlsx
- s/Supplementary Table S6.xlsx
- s/Supplementary Table S7.xlsx
