# Supplementary material for: Fecal Microbiota of Diarrhea-Predominant Irritable Bowel Syndrome Patients Causes Hepatic Inflammation of Germ-Free Rats and Berberine Reverses It Partially
Source: Biomed Res Int. 2019 Apr 3;2019:4530203. doi: 10.1155/2019/4530203 (PMC6470425; doi:10.1155/2019/4530203)
Supplement: Supplementary Materials — and Methods: histology and immunohistochemistry staining of KCs and assay of short-chain fatty acids. Supplementary Figure S1: flowchart of animal experiment. Supplementary Figure S2: inflammatory factor and serum biochemical parameters of the liver after BBR intervention. Supplementary Table S1: hepatic pathology measurements. Supplementary Table S2: clinical measurements. Supplementary Table S3: different abundance in phylum level of GH group and GI group. Supplementary Table S4: quantification of fecal SCFAs. Supplementary Tables S5 and S6: GI/GH group significant different quantified identification filtering negative ions and positive ions, respectively. Supplementary Table S7: different abundance in phylum level of GIB group and GIV group. [file 4530203.f1.zip › s/Supplementary Table S1.xlsx]

## Sheet: Supplementary Table S1
Hepatic pathology measurements
			P value
	GH	GI	GH vs. GI
KC hyperplasia	1.28±0.21	6.33±0.65	2.47793e-05
Expansion of hepatic sinusoid	0.17±0.15	1.33±0.19	0.000731791
Fibrosis	0	0	NS
