# Supplementary material for: Fecal Microbiota of Diarrhea-Predominant Irritable Bowel Syndrome Patients Causes Hepatic Inflammation of Germ-Free Rats and Berberine Reverses It Partially
Source: Biomed Res Int. 2019 Apr 3;2019:4530203. doi: 10.1155/2019/4530203 (PMC6470425; doi:10.1155/2019/4530203)
Supplement: Supplementary Materials — and Methods: histology and immunohistochemistry staining of KCs and assay of short-chain fatty acids. Supplementary Figure S1: flowchart of animal experiment. Supplementary Figure S2: inflammatory factor and serum biochemical parameters of the liver after BBR intervention. Supplementary Table S1: hepatic pathology measurements. Supplementary Table S2: clinical measurements. Supplementary Table S3: different abundance in phylum level of GH group and GI group. Supplementary Table S4: quantification of fecal SCFAs. Supplementary Tables S5 and S6: GI/GH group significant different quantified identification filtering negative ions and positive ions, respectively. Supplementary Table S7: different abundance in phylum level of GIB group and GIV group. [file 4530203.f1.zip › s/Supplementary Table S2.xlsx]

## Sheet: Supplementary Table S2
Clinical measurements (Mean ± SEM)
			P value
	GH	GI	GH vs. GI
AST	143.05±24.06	117.25±13.38	0.210508
LDH	546.83±48.38	648.33±73.95	0.159531
DBIL	0.35±0.05	0.3±0.07	0.30644
