# Supplementary material for: Fecal Microbiota of Diarrhea-Predominant Irritable Bowel Syndrome Patients Causes Hepatic Inflammation of Germ-Free Rats and Berberine Reverses It Partially
Source: Biomed Res Int. 2019 Apr 3;2019:4530203. doi: 10.1155/2019/4530203 (PMC6470425; doi:10.1155/2019/4530203)
Supplement: Supplementary Materials — and Methods: histology and immunohistochemistry staining of KCs and assay of short-chain fatty acids. Supplementary Figure S1: flowchart of animal experiment. Supplementary Figure S2: inflammatory factor and serum biochemical parameters of the liver after BBR intervention. Supplementary Table S1: hepatic pathology measurements. Supplementary Table S2: clinical measurements. Supplementary Table S3: different abundance in phylum level of GH group and GI group. Supplementary Table S4: quantification of fecal SCFAs. Supplementary Tables S5 and S6: GI/GH group significant different quantified identification filtering negative ions and positive ions, respectively. Supplementary Table S7: different abundance in phylum level of GIB group and GIV group. [file 4530203.f1.zip › s/Supplementary Table S4.xlsx]

## Sheet: Supplementary Table S4
Quantification of fecal short-chain fatty acids (mg/g) (Mean ± SEM)
			P value
	GH	GI	GH VS. GI
Formate	0.04±0.001	0.08±0.009	0.00441585
acetate	55.46±1.92	32.02±5.33	0.00347598
propionate	10.27±1.05	3.94±0.76	0.000746791
Butyrate	3.11±0.13	3.35±0.64	0.380906
Isobutyrate	0.06±0.006	0.04±0.005	0.00984984
Valerate	0.16±0.009	0.19±0.01	0.0928509
Isovalerate	0.04±0.004	0.03±0.002	0.133486
