# Supplementary material for: Fecal Microbiota of Diarrhea-Predominant Irritable Bowel Syndrome Patients Causes Hepatic Inflammation of Germ-Free Rats and Berberine Reverses It Partially
Source: Biomed Res Int. 2019 Apr 3;2019:4530203. doi: 10.1155/2019/4530203 (PMC6470425; doi:10.1155/2019/4530203)
Supplement: Supplementary Materials — and Methods: histology and immunohistochemistry staining of KCs and assay of short-chain fatty acids. Supplementary Figure S1: flowchart of animal experiment. Supplementary Figure S2: inflammatory factor and serum biochemical parameters of the liver after BBR intervention. Supplementary Table S1: hepatic pathology measurements. Supplementary Table S2: clinical measurements. Supplementary Table S3: different abundance in phylum level of GH group and GI group. Supplementary Table S4: quantification of fecal SCFAs. Supplementary Tables S5 and S6: GI/GH group significant different quantified identification filtering negative ions and positive ions, respectively. Supplementary Table S7: different abundance in phylum level of GIB group and GIV group. [file 4530203.f1.zip › s/Supplementary Table S5.xlsx]

## Sheet: Supplementary Table S5
GI/GH group significant different quantifed identification filtering negative ions
	Compound ID	ratio	Score	Fragmentation.Score	Description	Pathway
1	3.31_277.0855m/z	10.9399	41.4	15.1	Diphenylcarbazide	NULL
2	4.86_645.3159n	1.86665	38.2	18.5	Aconitine
3	0.62_355.0615m/z	1.79945	36.9	10.5	4-Coumaroylshikimate; trans-5-O-(4-Coumaroyl)shikimate;	map01100 Metabolic pathways;
4	0.62_189.0877m/z	1.68854	38.5	0.204	LL-2,6-Diaminoheptanedioate; LL-2,6-Diaminopimelate; LL-2,6-Diaminopimelic acid	map00300 Lysine biosynthesis; map01100 Metabolic pathways; map01230 Biosynthesis of amino acids;
5	0.65_119.0340m/z	1.67084	37.2	0	L-Erythrulose; L-glycero-Tetrulose;	NULL
6	10.43_579.3880m/z	1.60685	37	0	Phoenicoxanthin;Adonirubin;
7	10.43_601.3768m/z	1.3664	34.2	0	3'-Hydroxyechinenone;
1	8.62_724.3038m/z	0.809276	40.2	20	Pseudoaconitine	NULL
2	9.52_355.2677m/z	0.792398	37.4	0.257	(4Z,7Z,10Z,13Z,16Z,19Z)-Docosahexaenoic acid ethyl ester; DHA ethyl ester;	NULL
3	9.61_399.2509m/z	0.786182	36.7	0.363	Ophiobolin A	NULL
4	9.23_443.1524m/z	0.782261	33.4	5.96	Fluticasone	NULL
5	8.62_742.2699m/z	0.777143	37	0	Dihydroergocristine mesylate	NULL
6	9.23_439.2077m/z	0.769828	34.7	19.4	Estradiol-17-phenylpropionate; Estra-1,3,5(10)-triene-3,17beta-diol 17-benzenepropionate;	NULL
7	10.13_335.2935m/z	0.76893	37.1	0	13,16-Docosadienoic acid; (13Z,16Z)-Docosa-13,16-dienoic acid;	map01040 Biosynthesis of unsaturated fatty acids;
8	8.63_303.2327m/z	0.757158	39.6	0	Arachidonate; Arachidonic acid; (5Z,8Z,11Z,14Z)-Icosatetraenoic acid; cis-5,8,11,14-Eicosatetraenoic acid;	map00590 Arachidonic acid metabolism; map00591 Linoleic acid metabolism; map01040 Biosynthesis of unsaturated fatty acids; map01100 Metabolic pathways; map04270 Vascular smooth muscle contraction; map04611 Platelet activation; map04664 Fc epsilon RI signaling pathway; map04666 Fc gamma R-mediated phagocytosis; map04723 Retrograde endocannabinoid signaling; map04726 Serotonergic synapse; map04730 …
9	9.19_395.2208m/z	0.754302	33.8	0	(9S,10S)-10-Hydroxy-9-(phosphonooxy)octadecanoate	NULL
10	9.26_809.4102m/z	0.748186	30.6	11	Vinblastine	map04976 Bile secretion;
11	8.63_524.2773m/z	0.745922	37.3	3.3	Borrelidin	NULL
12	8.62_346.2749m/z	0.738569	35.5	10.1	Anandamide; Arachidonylethanolamide; N-(5Z,8Z,11Z,14Z-icosatetraenoyl)-ethanolamide; AEA;	map04080 Neuroactive ligand-receptor interaction; map04723 Retrograde endocannabinoid signaling; map04750 Inflammatory mediator regulation of TRP channels;
13	0.55_332.9211m/z	0.733882	22.9	1.2	Costatol;	NULL
14	9.28_461.2017m/z	0.730253	28	1.8	Patrinoside	NULL
15	9.19_437.1949m/z	0.719248	25.2	0.219	Kurarinone	NULL
16	9.61_467.2364m/z	0.705943	37.4	0	Gentamicin A
17	9.23_433.1907m/z	0.704024	31.4	5.3	Desacetoxyvindoline; 16-Methoxy-2,3-dihydro-3-hydroxy-N-methyltabersonine; Deacetoxyvindoline;
18	0.93_286.9695m/z	0.701462	35.2	0	1,6-Naphthalenedisulfonic acid
19	9.23_361.1912m/z	0.678723	38.1	5.86	Promegestone	NULL
20	9.03_616.3608m/z	0.676719	36.4	0	Lolicine B;	NULL
21	9.08_436.2833m/z	0.667352	32.2	0.0544	Terpendole E;
22	8.66_500.2782m/z	0.659183	41.3	15.1	Fexofenadine; 4-(1-Hydroxy-4-(4-(hydroxydiphenylmethyl)-1-piperidinyl)butyl)-alpha,alpha-dimethylbenzeneacetic acid;	map04976 Bile secretion;
23	9.17_371.1700m/z	0.650023	30.2	0	17beta-(Acetylthio)estra-1,3,5(10)-trien-3-ol acetate;	NULL
24	0.63_224.9789m/z	0.638581	28.3	0	Oxalosuccinate; Oxalosuccinic acid;	map00020 Citrate cycle (TCA cycle); map01100 Metabolic pathways; map01210 2-Oxocarboxylic acid metabolism
25	0.93_264.9882m/z	0.632305	38.9	3.83	D-Ribose 5-phosphate; Ribose 5-phosphate;	map00030 Pentose phosphate pathway; map00230 Purine metabolism; map01100 Metabolic pathways; map01200 Carbon metabolism; map01230 Biosynthesis of amino acids; map04918 Thyroid hormone synthesis;
26	0.63_240.9737m/z	0.62728	32.2	0	3-Oxalomalate; 3-Oxalomalic acid;	map00630 Glyoxylate and dicarboxylate metabolism;
27	0.59_128.0345m/z	0.620995	38.2	0	5-Oxo-D-proline; D-Pyroglutamic acid; D-5-Pyrrolidone-2-carboxylic acid;	map00471 D-Glutamine and D-glutamate metabolism;
28	0.63_183.0150m/z	0.612299	41.7	19	5-Hydroxyisourate;	map00230 Purine metabolism; map01100 Metabolic pathways;
29	9.76_449.3646m/z	0.602146	39.8	8.91	6-Deoxocastasterone;	map01100 Metabolic pathways;
30	0.63_167.0204m/z	0.601692	38.8	0	Urate; Uric acid	map00230 Purine metabolism; map01100 Metabolic pathways; map04976 Bile secretion;
31	0.93_167.0204m/z	0.600258	40.4	7.28	Urate; Uric acid;	map00230 Purine metabolism; map01100 Metabolic pathways; map04976 Bile secretion;
32	9.26_297.0467m/z	0.593969	34.6	0	Phoxim	NULL
33	0.93_279.0338m/z	0.585912	19.8	0	Plutonium;	NULL
34	0.93_183.0151m/z	0.58332	46.9	45.7	5-Hydroxyisourate;	map00230 Purine metabolism; map01100 Metabolic pathways;
35	8.72_389.2680m/z	0.579454	40.1	14.1	Apocholic acid; 3alpha,12alpha-Dihydroxy-5beta-chol-8(14)-en-24-oic acid;	NULL
36	0.65_197.0307m/z	0.5634	38.1	0	Nitrofurazone; 5-Nitro-2-furaldehyde semicarbazone;	NULL
37	9.23_371.2210m/z	0.548301	38.4	0.463	3alpha-Hydroxy-5beta-pregn-16-ene-11,20-dione 3-acetate;	NULL
38	0.63_335.0486m/z	0.538012	36.9	0	Sodium 3-ethyl-7-isopropyl-1-azulenesulfonate;	NULL
39	9.19_327.2334m/z	0.525209	41.1	7.66	(4Z,7Z,10Z,13Z,16Z,19Z)-Docosahexaenoic acid; 4,7,10,13,16,19-Docosahexaenoic acid; Docosahexaenoic acid; Docosahexaenoate;	map01040 Biosynthesis of unsaturated fatty acids;
40	9.99_359.2950m/z	0.462566	39.1	0	5beta-Cholanic acid; Ursocholanic acid;	NULL
41	9.35_329.2489m/z	0.453135	39	0	(7Z,10Z,13Z,16Z,19Z)-Docosa-7,10,13,16,19-pentaenoic acid; Docosapentaenoic acid;	map01040 Biosynthesis of unsaturated fatty acids;
42	9.23_303.2333m/z	0.443257	46.1	32.2	Arachidonate; Arachidonic acid; (5Z,8Z,11Z,14Z)-Icosatetraenoic acid; cis-5,8,11,14-Eicosatetraenoic acid;	map00590 Arachidonic acid metabolism; map00591 Linoleic acid metabolism; map01040 Biosynthesis of unsaturated fatty acids; map01100 Metabolic pathways; map04270 Vascular smooth muscle contraction; map04611 Platelet activation; map04664 Fc epsilon RI signaling pathway; map04666 Fc gamma R-mediated phagocytosis; map04723 Retrograde endocannabinoid signaling; map04726 Serotonergic synapse; map04730 …
43	9.26_465.3598m/z	0.420864	38.4	3.83	6alpha-Hydroxy-castasterone	map01100 Metabolic pathways;
44	9.59_331.2644m/z	0.390799	39.7	0	7,10,13,16-Docosatetraenoic acid; (7Z,10Z,13Z,16Z)-Docosa-7,10,13,16-tetraenoic acid; Adrenic acid;	map01040 Biosynthesis of unsaturated fatty acids;
45	1.19_128.0345m/z	0.370783	38	0	1-Pyrroline-4-hydroxy-2-carboxylate;	map00330 Arginine and proline metabolism;
46	8.12_291.2324m/z	0.370399	36.8	0	Androstan-3alpha,17beta-diol; 5alpha-Androstan-3alpha,17beta-diol;	map00140 Steroid hormone biosynthesis;
47	0.59_132.0294m/z	0.331824	38	1.25	L-Aspartate; L-Aspartic acid; 2-Aminosuccinic acid; L-Asp;	map00220 Arginine biosynthesis; map00250 Alanine, aspartate and glutamate metabolism; map00260 Glycine, serine and threonine metabolism; map00270 Cysteine and methionine metabolism; map00300 Lysine biosynthesis; map00340 Histidine metabolism; map00410 beta-Alanine metabolism; map00760 Nicotinate and nicotinamide metabolism; map00770 Pantothenate and CoA biosynthesis; map00970 Aminoacyl-tRNA biosy…
48	4.03_228.0871m/z	0.316523	36.5	0	N-Hydroxy-MeIQx;	map05204 Chemical carcinogenesis;
49	0.93_335.0491m/z	0.243132	36.9	0	Sodium 3-ethyl-7-isopropyl-1-azulenesulfonate;	NULL
50	4.74_696.3278m/z	0.214239	34.7	0	Lolitrem J;	NULL
51	4.95_351.0161m/z	0.206226	29	0	Bisphenol A bis(chloroformate); 2,2-Bis[p-(chloroformyloxy)phenyl]propane;	NULL
52	8.24_301.2180m/z	0.197663	37	0	(5Z,7E,9E,14Z,17Z)-Eicosapentaenoic acid; (5Z,7E,9E,14Z,17Z)-Eicosapentaenoate;	map04750 Inflammatory mediator regulation of TRP channels;
53	7.98_317.2101m/z	0.195368	35.3	0	Leukotriene; LTA4; (7E,9E,11Z,14Z)-(5S,6S)-5,6-Epoxyeicosa-7,9,11,14-tetraenoic acid; (7E,9E,11Z,14Z)-(5S,6S)-5,6-Epoxyeicosa-7,9,11,14-tetraenoate; (7E,9E,11Z,14Z)-(5S,6S)-5,6-Epoxyicosa-7,9,11,14-tetraenoate; (5S,6S,7E,9E,11Z,14Z)-5,6-Epoxyicosa-7,9,11,14-tetraenoate;	map00590 Arachidonic acid metabolism; map01100 Metabolic pathways; map04726 Serotonergic synapse;
54	4.82_445.1892m/z	0.150985	37.8	0	Estrone glucuronide; Estrone 3-glucuronide; Estrone beta-D-glucuronide;	map00140 Steroid hormone biosynthesis;
55	8.20_279.2322m/z	0.147247	36.9	0	Linoleate; Linoleic acid; (9Z,12Z)-Octadecadienoic acid; 9-cis,12-cis-Octadecadienoate; 9-cis,12-cis-Octadecadienoic acid;	map00591 Linoleic acid metabolism; map01040 Biosynthesis of unsaturated fatty acids; map01100 Metabolic pathways;
56	8.35_321.2425m/z	0.133776	38.8	8.13	2alpha-(Hydroxymethyl)-5alpha-androstane-3beta,17beta-diol;	NULL
57	4.92_447.0926m/z	0.125418	44.2	28.7	Fisetin 8-C-glucoside	NULL
58	7.73_544.3024m/z	0.0582566	37.2	0	Narbomycin
