# Supplementary material for: Fecal Microbiota of Diarrhea-Predominant Irritable Bowel Syndrome Patients Causes Hepatic Inflammation of Germ-Free Rats and Berberine Reverses It Partially
Source: Biomed Res Int. 2019 Apr 3;2019:4530203. doi: 10.1155/2019/4530203 (PMC6470425; doi:10.1155/2019/4530203)
Supplement: Supplementary Materials — and Methods: histology and immunohistochemistry staining of KCs and assay of short-chain fatty acids. Supplementary Figure S1: flowchart of animal experiment. Supplementary Figure S2: inflammatory factor and serum biochemical parameters of the liver after BBR intervention. Supplementary Table S1: hepatic pathology measurements. Supplementary Table S2: clinical measurements. Supplementary Table S3: different abundance in phylum level of GH group and GI group. Supplementary Table S4: quantification of fecal SCFAs. Supplementary Tables S5 and S6: GI/GH group significant different quantified identification filtering negative ions and positive ions, respectively. Supplementary Table S7: different abundance in phylum level of GIB group and GIV group. [file 4530203.f1.zip › s/Supplementary Table S6.xlsx]

## Sheet: Supplementary Table S6
GI/GH group significant different quantifed identification filtering positive ions
	Compound ID	ratio	Score	Fragmentation.Score	Description	Pathway
1	3.87_201.0800n	5.69198	35.5	0	2'-Aminobiphenyl-2,3-diol;	map01100 Metabolic pathways;
2	4.92_598.2475m/z	2.59228	39.3	7.32	(+)-Syringaresinol O-beta-D-glucoside; Acanthoside B;	NULL
3	4.87_464.2013m/z	2.52593	38.4	9.24	Nafoxidine	NULL
4	4.92_870.4101m/z	2.3834	40.5	23.4	Pristinamycin IB; Vernamycin B beta; Efepristin; 4-[N-Methyl-4-(methylamino)-L-phenylalanine]virginiamycin S1;	NULL
5	4.86_650.7842n	2.3214	36.8	0	Triiodothyronine; 3,3',5-Triiodo-L-thyronine; L-3,5,3'-Triiodothyronine; 3,5,3'-Triiodothyronine; Liothyronine; 3,5,3'-Triiodo-L-thyronine; T3;	map00350 Tyrosine metabolism; map01100 Metabolic pathways; map04080 Neuroactive ligand-receptor interaction; map04918 Thyroid hormone synthesis; map04919 Thyroid hormone signaling pathway; map04976 Bile secretion; map05320 Autoimmune thyroid disease;
6	3.48_199.1079m/z	2.12408	55.8	85.2	gamma-Glutamyl-gamma-aminobutyraldehyde;	map00330 Arginine and proline metabolism; map01100 Metabolic pathways;
7	9.87_575.3540m/z	1.82243	35.7	0	Hyperforin;	NULL
1	9.10_438.2971m/z	0.805591	30.5	0	L-Palmitoylcarnitine;	map00071 Fatty acid degradation; map01212 Fatty acid metabolism;
2	9.13_529.3330m/z	0.715394	26.5	7.86	Alisol A;	NULL
3	9.24_220.1472n	0.684349	42.2	17.9	Glutinosone;	NULL
4	0.55_258.9009m/z	0.623126	38	0.073	2-Iodophenol;	NULL
5	0.60_148.0616m/z	0.5999	36.7	9.54	Mesaconate; 2-Methylfumarate; Mesaconic acid; Methylfumaric acid; (E)-2-Methyl-2-butenedioic acid;	map00630 Glyoxylate and dicarboxylate metabolism; map01100 Metabolic pathways; map01200 Carbon metabolism;
6	0.63_186.0402n	0.597841	37.8	0	Glyphosate-monoammonium;	NULL
7	9.20_385.1678m/z	0.578633	38.9	10.2	Schizandrin C; Wuweizisu C;	NULL
8	8.15_400.3424m/z	0.576809	39.4	0	L-Palmitoylcarnitine;	map00071 Fatty acid degradation; map01212 Fatty acid metabolism;
9	9.20_328.2405n	0.572494	40.4	4.85	(4Z,7Z,10Z,13Z,16Z,19Z)-Docosahexaenoic acid; 4,7,10,13,16,19-Docosahexaenoic acid; Docosahexaenoic acid; Docosahexaenoate;	map01040 Biosynthesis of unsaturated fatty acids;
10	7.57_410.2327m/z	0.502927	41	38.8	Hispaglabridin A;	NULL
11	7.99_424.3424m/z	0.49638	39.6	0	Stellettamide A;	NULL
12	9.49_491.3710m/z	0.398706	37.4	1.88	Barringtogenol C	NULL
13	8.59_331.2637m/z	0.314249	38	0	(7Z,10Z,13Z,16Z,19Z)-Docosa-7,10,13,16,19-pentaenoic acid; Docosapentaenoic acid;	map01040 Biosynthesis of unsaturated fatty acids;
14	4.93_273.0776m/z	0.298846	37.5	0	3-(5'-Methylthio)pentylmalic acid; 3-(5'-Methylthio)pentylmalate;	map01210 2-Oxocarboxylic acid metabolism;
15	3.68_247.1293m/z	0.28245	39	0	2,4-Diacetamido-2,4,6-trideoxy-D-mannopyranose; 2,4-Diacetamido-2,4,6-trideoxy-alpha-D-mannopyranose;	map00520 Amino sugar and nucleotide sugar metabolism;
16	4.43_489.2576m/z	0.244584	34.8	0	Puromycin;
17	4.83_536.2257m/z	0.216588	37.1	0	Gossypol;
18	8.25_356.1443m/z	0.20738	32.3	0	Narcissidine;	NULL
19	4.65_597.2953m/z	0.188523	34.9	0	Berbamunine; (1S)-1,2,3,4-Tetrahydro-1-[[4-[2-hydroxy-5-[[(1R)-1,2,3,4-tetrahydro-7-hydroxy-6-methoxy-2-methyl-1-isoquinolinyl]methyl]phenoxy]phenyl]methyl]-6-methoxy-2-methyl-7-isoquinolinol;
