# Supplementary material for: Fecal Microbiota of Diarrhea-Predominant Irritable Bowel Syndrome Patients Causes Hepatic Inflammation of Germ-Free Rats and Berberine Reverses It Partially
Source: Biomed Res Int. 2019 Apr 3;2019:4530203. doi: 10.1155/2019/4530203 (PMC6470425; doi:10.1155/2019/4530203)
Supplement: Supplementary Materials — and Methods: histology and immunohistochemistry staining of KCs and assay of short-chain fatty acids. Supplementary Figure S1: flowchart of animal experiment. Supplementary Figure S2: inflammatory factor and serum biochemical parameters of the liver after BBR intervention. Supplementary Table S1: hepatic pathology measurements. Supplementary Table S2: clinical measurements. Supplementary Table S3: different abundance in phylum level of GH group and GI group. Supplementary Table S4: quantification of fecal SCFAs. Supplementary Tables S5 and S6: GI/GH group significant different quantified identification filtering negative ions and positive ions, respectively. Supplementary Table S7: different abundance in phylum level of GIB group and GIV group. [file 4530203.f1.zip › s/Supplementary Table S7.xlsx]

## Sheet: Supplementary Table S7
Different abundance in phylum level of GIB group and GIV group
tax_name	GIB	GIV	p value
Bacteroidetes	56.9295	48.5621	0.0364162
Firmicutes	39.5297	50.1215	0.0028587
Proteobacteria	1.61837	0.463419	0.0413614
Fusobacteria	1.88517	0.00709304	0.0222367
Actinobacteria	0.0177378	0.843488	0.00872291
Chloroflexi	0.012449	0.0017733	0.205086
Deinococcus-Thermus	0.00711372	0.000591072	0.188155
